# Supplementary material for: HMGCS2 is a key ketogenic enzyme potentially involved in type 1 diabetes with high cardiovascular risk
Source: Sci Rep. 2017 Jul 4;7:4590. doi: 10.1038/s41598-017-04469-z (PMC5496911; doi:10.1038/s41598-017-04469-z)
Supplement: Supplementary file 2 — Dataset1 [file 41598_2017_4469_MOESM2_ESM.xls]

## Sheet: data set 1
HMGCS2 is a key ketogenic enzyme potentially involved in Type 1 diabetes with high cardiovascular risk.
Sanket Kumar Shukla, Weijing Liu, Kunal Sikder, Sankar Addya, Amrita Sarkar, Yidong Wei, Khadija Rafiq
Data set of IPA analysis of Microarray data.

## Sheet: data set 2
HMGCS2 is a key ketogenic enzyme potentially involved in Type 1 diabetes with high cardiovascular risk.
Sanket Kumar Shukla, Weijing Liu, Kunal Sikder, Sankar Addya, Amrita Sarkar, Yidong Wei, Khadija Rafiq
Full blot image of western blots
